# Supplementary material for: Diel Rhythmicity of Field Responses to Synthetic Pheromone Lures in the Pine Sawyer Monochamus saltuarius
Source: Insects. 2021 May 12;12(5):441. doi: 10.3390/insects12050441 (PMC8151719; doi:10.3390/insects12050441)
Supplement: Supplementary file 1 [file insects-12-00441-s001.zip]

Archive with 1 entries (1 files):
- insects-1195297-supplementary.pdf
